# Supplementary material for: Kinetics and Activation Strategies in Toehold-Mediated and Toehold-Free DNA Strand Displacement
Source: Biosensors (Basel). 2025 Oct 9;15(10):683. doi: 10.3390/bios15100683 (PMC12562861; doi:10.3390/bios15100683)
Supplement: Supplementary file 1 [file biosensors-15-00683-s001.zip]

Archive with 1 entries (1 files):
- biosensors-3879123-supplementary.pdf
